# Supplementary material for: Identification of CAMTA Gene Family in Heimia myrtifolia and Expression Analysis under Drought Stress
Source: Plants (Basel). 2022 Nov 9;11(22):3031. doi: 10.3390/plants11223031 (PMC9698416; doi:10.3390/plants11223031)
Supplement: Supplementary file 1 [file plants-11-03031-s001.zip]

Archive with 1 entries (1 files):
- plants-1957460-supplementary.pdf
